# Supplementary material for: The Role of Light Irradiation and Dendrimer Generation in Directing Electrostatic Self-Assembly
Source: Polymers (Basel). 2025 Jan 11;17(2):170. doi: 10.3390/polym17020170 (PMC11769078; doi:10.3390/polym17020170)
Supplement: Supplementary file 1 [file polymers-17-00170-s001.zip]

Archive with 1 entries (1 files):
- polymers-3375619-supplementary.pdf
